# Supplementary material for: Dye Decolorization by a Miniaturized Peroxidase Fe-MimochromeVI*a
Source: Int J Mol Sci. 2023 Jul 4;24(13):11070. doi: 10.3390/ijms241311070 (PMC10342269; doi:10.3390/ijms241311070)
Supplement: Supplementary file 1 [file ijms-24-11070-s001.zip]

Archive with 1 entries (1 files):
- ijms-2474471-supplementary.pdf
